# Supplementary material for: Neuronal Ablation of CoA Synthase Causes Motor Deficits, Iron Dyshomeostasis, and Mitochondrial Dysfunctions in a CoPAN Mouse Model
Source: Int J Mol Sci. 2020 Dec 19;21(24):9707. doi: 10.3390/ijms21249707 (PMC7766928; doi:10.3390/ijms21249707)
Supplement: Supplementary file 1 [file ijms-21-09707-s001.zip]

Archive with 2 entries (2 files):
- Video S1.mpg
- ijms-1034704 supplementary.pdf
